# Supplementary material for: DNA flowerstructure co-localizes with human pathogens in infected macrophages
Source: Nucleic Acids Res. 2020 May 13;48(11):6081–91. doi: 10.1093/nar/gkaa341 (PMC7293011; doi:10.1093/nar/gkaa341)
Supplement: gkaa341_Supplemental_Files [file gkaa341_supplemental_files.zip]

Archive with 2 entries (2 files):
- 21042020_Franch et al_Supplementary data.pdf
- 21042020_Franch_et_al._2019,_Figure_S9.mp4
